# Supplementary material for: Impact of a Novel Anticoccidial Analogue on Systemic Staphylococcus aureus Infection in a Bioluminescent Mouse Model
Source: Antibiotics (Basel). 2022 Jan 6;11(1):65. doi: 10.3390/antibiotics11010065 (PMC8773087; doi:10.3390/antibiotics11010065)
Supplement: Supplementary file 1 [file antibiotics-11-00065-s001.zip]

Archive with 1 entries (1 files):
- antibiotics-1510893-supplementary.pdf
